# Supplementary material for: Using hospitalization data for injury surveillance in agriculture, forestry and fishing: a crosswalk between ICD10CM external cause of injury coding and The Occupational Injury and Illness Classification System
Source: Inj Epidemiol. 2021 Feb 15;8:6. doi: 10.1186/s40621-021-00300-6 (PMC7883573; doi:10.1186/s40621-021-00300-6)
Supplement: Supplementary file 1 — Additional file 1:. [file 40621_2021_300_MOESM1_ESM.xlsx]

## Sheet: One to One
ICD10_code_ID	ICD10_code_number	ICD10_code_description	ICD10_code_combo	Case Determination Final
4198	W303XXA	Contact with grain storage elevator, initial encounter	W303XXA - Contact with grain storage elevator, initial encounter	1: true case, Agriculture
2597	V840XXD	Driver of special agricultural vehicle injured in traffic accident, subsequent encounter	V840XXD - Driver of special agricultural vehicle injured in traffic accident, subsequent encounter	1: true case, Agriculture
2596	V840XXA	Driver of special agricultural vehicle injured in traffic accident, initial encounter	V840XXA - Driver of special agricultural vehicle injured in traffic accident, initial encounter	1: true case, Agriculture
4189	W300XXA	Contact with combine harvester, initial encounter	W300XXA - Contact with combine harvester, initial encounter	1: true case, Agriculture
4190	W300XXD	Contact with combine harvester, subsequent encounter	W300XXD - Contact with combine harvester, subsequent encounter	1: true case, Agriculture
4191	W300XXS	Contact with combine harvester, sequela	W300XXS - Contact with combine harvester, sequela	1: true case, Agriculture
4192	W301XXA	Contact with power take-off devices (PTO), initial encounter	W301XXA - Contact with power take-off devices (PTO), initial encounter	1: true case, Agriculture
4193	W301XXD	Contact with power take-off devices (PTO), subsequent encounter	W301XXD - Contact with power take-off devices (PTO), subsequent encounter	1: true case, Agriculture
4194	W301XXS	Contact with power take-off devices (PTO), sequela	W301XXS - Contact with power take-off devices (PTO), sequela	1: true case, Agriculture
4195	W302XXA	Contact with hay derrick, initial encounter	W302XXA - Contact with hay derrick, initial encounter	1: true case, Agriculture
4209	W309XXS	Contact with unspecified agricultural machinery, sequela	W309XXS - Contact with unspecified agricultural machinery, sequela	1: true case, Agriculture
4197	W302XXS	Contact with hay derrick, sequela	W302XXS - Contact with hay derrick, sequela	1: true case, Agriculture
2600	V841XXD	Passenger of special agricultural vehicle injured in traffic accident, subsequent encounter	V841XXD - Passenger of special agricultural vehicle injured in traffic accident, subsequent encounter	1: true case, Agriculture
4199	W303XXD	Contact with grain storage elevator, subsequent encounter	W303XXD - Contact with grain storage elevator, subsequent encounter	1: true case, Agriculture
4200	W303XXS	Contact with grain storage elevator, sequela	W303XXS - Contact with grain storage elevator, sequela	1: true case, Agriculture
4201	W3081XA	Contact with agricultural transport vehicle in stationary use, initial encounter	W3081XA - Contact with agricultural transport vehicle in stationary use, initial encounter	1: true case, Agriculture
4202	W3081XD	Contact with agricultural transport vehicle in stationary use, subsequent encounter	W3081XD - Contact with agricultural transport vehicle in stationary use, subsequent encounter	1: true case, Agriculture
2622	V849XXS	Unspecified occupant of special agricultural vehicle injured in nontraffic accident, sequela	V849XXS - Unspecified occupant of special agricultural vehicle injured in nontraffic accident, sequela	1: true case, Agriculture
4204	W3089XA	Contact with other specified agricultural machinery, initial encounter	W3089XA - Contact with other specified agricultural machinery, initial encounter	1: true case, Agriculture
4206	W3089XS	Contact with other specified agricultural machinery, sequela	W3089XS - Contact with other specified agricultural machinery, sequela	1: true case, Agriculture
4207	W309XXA	Contact with unspecified agricultural machinery, initial encounter	W309XXA - Contact with unspecified agricultural machinery, initial encounter	1: true case, Agriculture
4208	W309XXD	Contact with unspecified agricultural machinery, subsequent encounter	W309XXD - Contact with unspecified agricultural machinery, subsequent encounter	1: true case, Agriculture
4196	W302XXD	Contact with hay derrick, subsequent encounter	W302XXD - Contact with hay derrick, subsequent encounter	1: true case, Agriculture
2610	V844XXS	Person injured while boarding or alighting from special agricultural vehicle, sequela	V844XXS - Person injured while boarding or alighting from special agricultural vehicle, sequela	1: true case, Agriculture
2621	V849XXD	Unspecified occupant of special agricultural vehicle injured in nontraffic accident, subsequent encounter	V849XXD - Unspecified occupant of special agricultural vehicle injured in nontraffic accident, subsequent encounter	1: true case, Agriculture
2620	V849XXA	Unspecified occupant of special agricultural vehicle injured in nontraffic accident, initial encounter	V849XXA - Unspecified occupant of special agricultural vehicle injured in nontraffic accident, initial encounter	1: true case, Agriculture
2619	V847XXS	Person on outside of special agricultural vehicle injured in nontraffic accident, sequela	V847XXS - Person on outside of special agricultural vehicle injured in nontraffic accident, sequela	1: true case, Agriculture
2618	V847XXD	Person on outside of special agricultural vehicle injured in nontraffic accident, subsequent encounter	V847XXD - Person on outside of special agricultural vehicle injured in nontraffic accident, subsequent encounter	1: true case, Agriculture
2617	V847XXA	Person on outside of special agricultural vehicle injured in nontraffic accident, initial encounter	V847XXA - Person on outside of special agricultural vehicle injured in nontraffic accident, initial encounter	1: true case, Agriculture
2616	V846XXS	Passenger of special agricultural vehicle injured in nontraffic accident, sequela	V846XXS - Passenger of special agricultural vehicle injured in nontraffic accident, sequela	1: true case, Agriculture
2615	V846XXD	Passenger of special agricultural vehicle injured in nontraffic accident, subsequent encounter	V846XXD - Passenger of special agricultural vehicle injured in nontraffic accident, subsequent encounter	1: true case, Agriculture
2614	V846XXA	Passenger of special agricultural vehicle injured in nontraffic accident, initial encounter	V846XXA - Passenger of special agricultural vehicle injured in nontraffic accident, initial encounter	1: true case, Agriculture
2613	V845XXS	Driver of special agricultural vehicle injured in nontraffic accident, sequela	V845XXS - Driver of special agricultural vehicle injured in nontraffic accident, sequela	1: true case, Agriculture
2598	V840XXS	Driver of special agricultural vehicle injured in traffic accident, sequela	V840XXS - Driver of special agricultural vehicle injured in traffic accident, sequela	1: true case, Agriculture
2611	V845XXA	Driver of special agricultural vehicle injured in nontraffic accident, initial encounter	V845XXA - Driver of special agricultural vehicle injured in nontraffic accident, initial encounter	1: true case, Agriculture
2599	V841XXA	Passenger of special agricultural vehicle injured in traffic accident, initial encounter	V841XXA - Passenger of special agricultural vehicle injured in traffic accident, initial encounter	1: true case, Agriculture
2609	V844XXD	Person injured while boarding or alighting from special agricultural vehicle, subsequent encounter	V844XXD - Person injured while boarding or alighting from special agricultural vehicle, subsequent encounter	1: true case, Agriculture
2608	V844XXA	Person injured while boarding or alighting from special agricultural vehicle, initial encounter	V844XXA - Person injured while boarding or alighting from special agricultural vehicle, initial encounter	1: true case, Agriculture
2607	V843XXS	Unspecified occupant of special agricultural vehicle injured in traffic accident, sequela	V843XXS - Unspecified occupant of special agricultural vehicle injured in traffic accident, sequela	1: true case, Agriculture
2606	V843XXD	Unspecified occupant of special agricultural vehicle injured in traffic accident, subsequent encounter	V843XXD - Unspecified occupant of special agricultural vehicle injured in traffic accident, subsequent encounter	1: true case, Agriculture
2605	V843XXA	Unspecified occupant of special agricultural vehicle injured in traffic accident, initial encounter	V843XXA - Unspecified occupant of special agricultural vehicle injured in traffic accident, initial encounter	1: true case, Agriculture
2604	V842XXS	Person on outside of special agricultural vehicle injured in traffic accident, sequela	V842XXS - Person on outside of special agricultural vehicle injured in traffic accident, sequela	1: true case, Agriculture
2603	V842XXD	Person on outside of special agricultural vehicle injured in traffic accident, subsequent encounter	V842XXD - Person on outside of special agricultural vehicle injured in traffic accident, subsequent encounter	1: true case, Agriculture
2602	V842XXA	Person on outside of special agricultural vehicle injured in traffic accident, initial encounter	V842XXA - Person on outside of special agricultural vehicle injured in traffic accident, initial encounter	1: true case, Agriculture
2601	V841XXS	Passenger of special agricultural vehicle injured in traffic accident, sequela	V841XXS - Passenger of special agricultural vehicle injured in traffic accident, sequela	1: true case, Agriculture
4205	W3089XD	Contact with other specified agricultural machinery, subsequent encounter	W3089XD - Contact with other specified agricultural machinery, subsequent encounter	1: true case, Agriculture
2612	V845XXD	Driver of special agricultural vehicle injured in nontraffic accident, subsequent encounter	V845XXD - Driver of special agricultural vehicle injured in nontraffic accident, subsequent encounter	1: true case, Agriculture
4203	W3081XS	Contact with agricultural transport vehicle in stationary use, sequela	W3081XS - Contact with agricultural transport vehicle in stationary use, sequela	1: true case, Agriculture
6795	Y93K2	Activity, milking an animal	Y93K2 - Activity, milking an animal	1: true case, Agriculture
2495	V80928D	Occupant of animal-drawn vehicle injured in other transport accident, subsequent encounter	V80928D - Occupant of animal-drawn vehicle injured in other transport accident, subsequent encounter	2: traumatic/acute, suspected Agriculture
2475	V80791S	Occupant of animal-drawn vehicle injured in collision with other nonmotor vehicles, sequela	V80791S - Occupant of animal-drawn vehicle injured in collision with other nonmotor vehicles, sequela	2: traumatic/acute, suspected Agriculture
2479	V8082XA	Occupant of animal-drawn vehicle injured in collision with fixed or stationary object, initial encounter	V8082XA - Occupant of animal-drawn vehicle injured in collision with fixed or stationary object, initial encounter	2: traumatic/acute, suspected Agriculture
2480	V8082XD	Occupant of animal-drawn vehicle injured in collision with fixed or stationary object, subsequent encounter	V8082XD - Occupant of animal-drawn vehicle injured in collision with fixed or stationary object, subsequent encounter	2: traumatic/acute, suspected Agriculture
2481	V8082XS	Occupant of animal-drawn vehicle injured in collision with fixed or stationary object, sequela	V8082XS - Occupant of animal-drawn vehicle injured in collision with fixed or stationary object, sequela	2: traumatic/acute, suspected Agriculture
2491	V80920A	Occupant of animal-drawn vehicle injured in transport accident with military vehicle, initial encounter	V80920A - Occupant of animal-drawn vehicle injured in transport accident with military vehicle, initial encounter	2: traumatic/acute, suspected Agriculture
2492	V80920D	Occupant of animal-drawn vehicle injured in transport accident with military vehicle, subsequent encounter	V80920D - Occupant of animal-drawn vehicle injured in transport accident with military vehicle, subsequent encounter	2: traumatic/acute, suspected Agriculture
2449	V8062XA	Occupant of animal-drawn vehicle injured in collision with railway train or railway vehicle, initial encounter	V8062XA - Occupant of animal-drawn vehicle injured in collision with railway train or railway vehicle, initial encounter	2: traumatic/acute, suspected Agriculture
2494	V80928A	Occupant of animal-drawn vehicle injured in other transport accident, initial encounter	V80928A - Occupant of animal-drawn vehicle injured in other transport accident, initial encounter	2: traumatic/acute, suspected Agriculture
2469	V80731S	Occupant of animal-drawn vehicle injured in collision with streetcar, sequela	V80731S - Occupant of animal-drawn vehicle injured in collision with streetcar, sequela	2: traumatic/acute, suspected Agriculture
2496	V80928S	Occupant of animal-drawn vehicle injured in other transport accident, sequela	V80928S - Occupant of animal-drawn vehicle injured in other transport accident, sequela	2: traumatic/acute, suspected Agriculture
2497	V80929A	Occupant of animal-drawn vehicle injured in unspecified transport accident, initial encounter	V80929A - Occupant of animal-drawn vehicle injured in unspecified transport accident, initial encounter	2: traumatic/acute, suspected Agriculture
2498	V80929D	Occupant of animal-drawn vehicle injured in unspecified transport accident, subsequent encounter	V80929D - Occupant of animal-drawn vehicle injured in unspecified transport accident, subsequent encounter	2: traumatic/acute, suspected Agriculture
2499	V80929S	Occupant of animal-drawn vehicle injured in unspecified transport accident, sequela	V80929S - Occupant of animal-drawn vehicle injured in unspecified transport accident, sequela	2: traumatic/acute, suspected Agriculture
4680	W6151XS	Bitten by goose, sequela	W6151XS - Bitten by goose, sequela	2: traumatic/acute, suspected Agriculture
4681	W6152XA	Struck by goose, initial encounter	W6152XA - Struck by goose, initial encounter	2: traumatic/acute, suspected Agriculture
2493	V80920S	Occupant of animal-drawn vehicle injured in transport accident with military vehicle, sequela	V80920S - Occupant of animal-drawn vehicle injured in transport accident with military vehicle, sequela	2: traumatic/acute, suspected Agriculture
2462	V80721D	Occupant of animal-drawn vehicle injured in collision with other animal-drawn vehicle, subsequent encounter	V80721D - Occupant of animal-drawn vehicle injured in collision with other animal-drawn vehicle, subsequent encounter	2: traumatic/acute, suspected Agriculture
2451	V8062XS	Occupant of animal-drawn vehicle injured in collision with railway train or railway vehicle, sequela	V8062XS - Occupant of animal-drawn vehicle injured in collision with railway train or railway vehicle, sequela	2: traumatic/acute, suspected Agriculture
2455	V80711A	Occupant of animal-drawn vehicle injured in collision with animal being ridden, initial encounter	V80711A - Occupant of animal-drawn vehicle injured in collision with animal being ridden, initial encounter	2: traumatic/acute, suspected Agriculture
2456	V80711D	Occupant of animal-drawn vehicle injured in collision with animal being ridden, subsequent encounter	V80711D - Occupant of animal-drawn vehicle injured in collision with animal being ridden, subsequent encounter	2: traumatic/acute, suspected Agriculture
2457	V80711S	Occupant of animal-drawn vehicle injured in collision with animal being ridden, sequela	V80711S - Occupant of animal-drawn vehicle injured in collision with animal being ridden, sequela	2: traumatic/acute, suspected Agriculture
2458	V80720A	Animal-rider injured in collision with animal-drawn vehicle, initial encounter	V80720A - Animal-rider injured in collision with animal-drawn vehicle, initial encounter	2: traumatic/acute, suspected Agriculture
2459	V80720D	Animal-rider injured in collision with animal-drawn vehicle, subsequent encounter	V80720D - Animal-rider injured in collision with animal-drawn vehicle, subsequent encounter	2: traumatic/acute, suspected Agriculture
2474	V80791D	Occupant of animal-drawn vehicle injured in collision with other nonmotor vehicles, subsequent encounter	V80791D - Occupant of animal-drawn vehicle injured in collision with other nonmotor vehicles, subsequent encounter	2: traumatic/acute, suspected Agriculture
2461	V80721A	Occupant of animal-drawn vehicle injured in collision with other animal-drawn vehicle, initial encounter	V80721A - Occupant of animal-drawn vehicle injured in collision with other animal-drawn vehicle, initial encounter	2: traumatic/acute, suspected Agriculture
2473	V80791A	Occupant of animal-drawn vehicle injured in collision with other nonmotor vehicles, initial encounter	V80791A - Occupant of animal-drawn vehicle injured in collision with other nonmotor vehicles, initial encounter	2: traumatic/acute, suspected Agriculture
2463	V80721S	Occupant of animal-drawn vehicle injured in collision with other animal-drawn vehicle, sequela	V80721S - Occupant of animal-drawn vehicle injured in collision with other animal-drawn vehicle, sequela	2: traumatic/acute, suspected Agriculture
6797	Y93K9	Activity, other involving animal care	Y93K9 - Activity, other involving animal care	2: traumatic/acute, suspected Agriculture
2467	V80731A	Occupant of animal-drawn vehicle injured in collision with streetcar, initial encounter	V80731A - Occupant of animal-drawn vehicle injured in collision with streetcar, initial encounter	2: traumatic/acute, suspected Agriculture
2413	V8002XA	Occupant of animal-drawn vehicle injured by fall from or being thrown from animal-drawn vehicle in noncollision accident, initial encounter	V8002XA - Occupant of animal-drawn vehicle injured by fall from or being thrown from animal-drawn vehicle in noncollision accident, initial encounter	2: traumatic/acute, suspected Agriculture
2468	V80731D	Occupant of animal-drawn vehicle injured in collision with streetcar, subsequent encounter	V80731D - Occupant of animal-drawn vehicle injured in collision with streetcar, subsequent encounter	2: traumatic/acute, suspected Agriculture
4684	W6159XA	Other contact with goose, initial encounter	W6159XA - Other contact with goose, initial encounter	2: traumatic/acute, suspected Agriculture
2460	V80720S	Animal-rider injured in collision with animal-drawn vehicle, sequela	V80720S - Animal-rider injured in collision with animal-drawn vehicle, sequela	2: traumatic/acute, suspected Agriculture
2767	V8679XA	Person on outside of other special all-terrain or other off-road motor vehicles injured in nontraffic accident, initial encounter	V8679XA - Person on outside of other special all-terrain or other off-road motor vehicles injured in nontraffic accident, initial encounter	2: traumatic/acute, suspected Agriculture
2415	V8002XS	Occupant of animal-drawn vehicle injured by fall from or being thrown from animal-drawn vehicle in noncollision accident, sequela	V8002XS - Occupant of animal-drawn vehicle injured by fall from or being thrown from animal-drawn vehicle in noncollision accident, sequela	2: traumatic/acute, suspected Agriculture
2414	V8002XD	Occupant of animal-drawn vehicle injured by fall from or being thrown from animal-drawn vehicle in noncollision accident, subsequent encounter	V8002XD - Occupant of animal-drawn vehicle injured by fall from or being thrown from animal-drawn vehicle in noncollision accident, subsequent encounter	2: traumatic/acute, suspected Agriculture
6796	Y93K3	Activity, grooming and shearing an animal	Y93K3 - Activity, grooming and shearing an animal	2: traumatic/acute, suspected Agriculture
2784	V8699XS	Unspecified occupant of other special all-terrain or other off-road motor vehicle injured in nontraffic accident, sequela	V8699XS - Unspecified occupant of other special all-terrain or other off-road motor vehicle injured in nontraffic accident, sequela	2: traumatic/acute, suspected Agriculture
2783	V8699XD	Unspecified occupant of other special all-terrain or other off-road motor vehicle injured in nontraffic accident, subsequent encounter	V8699XD - Unspecified occupant of other special all-terrain or other off-road motor vehicle injured in nontraffic accident, subsequent encounter	2: traumatic/acute, suspected Agriculture
2782	V8699XA	Unspecified occupant of other special all-terrain or other off-road motor vehicle injured in nontraffic accident, initial encounter	V8699XA - Unspecified occupant of other special all-terrain or other off-road motor vehicle injured in nontraffic accident, initial encounter	2: traumatic/acute, suspected Agriculture
4682	W6152XD	Struck by goose, subsequent encounter	W6152XD - Struck by goose, subsequent encounter	2: traumatic/acute, suspected Agriculture
2768	V8679XD	Person on outside of other special all-terrain or other off-road motor vehicles injured in nontraffic accident, subsequent encounter	V8679XD - Person on outside of other special all-terrain or other off-road motor vehicles injured in nontraffic accident, subsequent encounter	2: traumatic/acute, suspected Agriculture
6673	Y9273	Farm field as the place of occurrence of the external cause	Y9273 - Farm field as the place of occurrence of the external cause	2: traumatic/acute, suspected Agriculture
2754	V8669XS	Passenger of other special all-terrain or other off-road motor vehicle injured in nontraffic accident, sequela	V8669XS - Passenger of other special all-terrain or other off-road motor vehicle injured in nontraffic accident, sequela	2: traumatic/acute, suspected Agriculture
2753	V8669XD	Passenger of other special all-terrain or other off-road motor vehicle injured in nontraffic accident, subsequent encounter	V8669XD - Passenger of other special all-terrain or other off-road motor vehicle injured in nontraffic accident, subsequent encounter	2: traumatic/acute, suspected Agriculture
2752	V8669XA	Passenger of other special all-terrain or other off-road motor vehicle injured in nontraffic accident, initial encounter	V8669XA - Passenger of other special all-terrain or other off-road motor vehicle injured in nontraffic accident, initial encounter	2: traumatic/acute, suspected Agriculture
2739	V8659XS	Driver of other special all-terrain or other off-road motor vehicle injured in nontraffic accident, sequela	V8659XS - Driver of other special all-terrain or other off-road motor vehicle injured in nontraffic accident, sequela	2: traumatic/acute, suspected Agriculture
2738	V8659XD	Driver of other special all-terrain or other off-road motor vehicle injured in nontraffic accident, subsequent encounter	V8659XD - Driver of other special all-terrain or other off-road motor vehicle injured in nontraffic accident, subsequent encounter	2: traumatic/acute, suspected Agriculture
2737	V8659XA	Driver of other special all-terrain or other off-road motor vehicle injured in nontraffic accident, initial encounter	V8659XA - Driver of other special all-terrain or other off-road motor vehicle injured in nontraffic accident, initial encounter	2: traumatic/acute, suspected Agriculture
2769	V8679XS	Person on outside of other special all-terrain or other off-road motor vehicles injured in nontraffic accident, sequela	V8679XS - Person on outside of other special all-terrain or other off-road motor vehicles injured in nontraffic accident, sequela	2: traumatic/acute, suspected Agriculture
4692	W6162XS	Struck by duck, sequela	W6162XS - Struck by duck, sequela	2: traumatic/acute, suspected Agriculture
2445	V8052XS	Occupant of animal-drawn vehicle injured in collision with other specified motor vehicle, sequela	V8052XS - Occupant of animal-drawn vehicle injured in collision with other specified motor vehicle, sequela	2: traumatic/acute, suspected Agriculture
4685	W6159XD	Other contact with goose, subsequent encounter	W6159XD - Other contact with goose, subsequent encounter	2: traumatic/acute, suspected Agriculture
4686	W6159XS	Other contact with goose, sequela	W6159XS - Other contact with goose, sequela	2: traumatic/acute, suspected Agriculture
4687	W6161XA	Bitten by duck, initial encounter	W6161XA - Bitten by duck, initial encounter	2: traumatic/acute, suspected Agriculture
4688	W6161XD	Bitten by duck, subsequent encounter	W6161XD - Bitten by duck, subsequent encounter	2: traumatic/acute, suspected Agriculture
4689	W6161XS	Bitten by duck, sequela	W6161XS - Bitten by duck, sequela	2: traumatic/acute, suspected Agriculture
6675	Y9279	Other farm location as the place of occurrence of the external cause	Y9279 - Other farm location as the place of occurrence of the external cause	2: traumatic/acute, suspected Agriculture
4691	W6162XD	Struck by duck, subsequent encounter	W6162XD - Struck by duck, subsequent encounter	2: traumatic/acute, suspected Agriculture
6674	Y9274	Orchard as the place of occurrence of the external cause	Y9274 - Orchard as the place of occurrence of the external cause	2: traumatic/acute, suspected Agriculture
4693	W6169XA	Other contact with duck, initial encounter	W6169XA - Other contact with duck, initial encounter	2: traumatic/acute, suspected Agriculture
4694	W6169XD	Other contact with duck, subsequent encounter	W6169XD - Other contact with duck, subsequent encounter	2: traumatic/acute, suspected Agriculture
4695	W6169XS	Other contact with duck, sequela	W6169XS - Other contact with duck, sequela	2: traumatic/acute, suspected Agriculture
2419	V8012XA	Occupant of animal-drawn vehicle injured in collision with pedestrian or animal, initial encounter	V8012XA - Occupant of animal-drawn vehicle injured in collision with pedestrian or animal, initial encounter	2: traumatic/acute, suspected Agriculture
6671	Y9271	Barn as the place of occurrence of the external cause	Y9271 - Barn as the place of occurrence of the external cause	2: traumatic/acute, suspected Agriculture
6672	Y9272	Chicken coop as the place of occurrence of the external cause	Y9272 - Chicken coop as the place of occurrence of the external cause	2: traumatic/acute, suspected Agriculture
4683	W6152XS	Struck by goose, sequela	W6152XS - Struck by goose, sequela	2: traumatic/acute, suspected Agriculture
4690	W6162XA	Struck by duck, initial encounter	W6162XA - Struck by duck, initial encounter	2: traumatic/acute, suspected Agriculture
4458	W5522XS	Struck by cow, sequela	W5522XS - Struck by cow, sequela	2: traumatic/acute, suspected Agriculture
4466	W5532XD	Struck by other hoof stock, subsequent encounter	W5532XD - Struck by other hoof stock, subsequent encounter	2: traumatic/acute, suspected Agriculture
4465	W5532XA	Struck by other hoof stock, initial encounter	W5532XA - Struck by other hoof stock, initial encounter	2: traumatic/acute, suspected Agriculture
4464	W5531XS	Bitten by other hoof stock, sequela	W5531XS - Bitten by other hoof stock, sequela	2: traumatic/acute, suspected Agriculture
4463	W5531XD	Bitten by other hoof stock, subsequent encounter	W5531XD - Bitten by other hoof stock, subsequent encounter	2: traumatic/acute, suspected Agriculture
4462	W5531XA	Bitten by other hoof stock, initial encounter	W5531XA - Bitten by other hoof stock, initial encounter	2: traumatic/acute, suspected Agriculture
4461	W5529XS	Other contact with cow, sequela	W5529XS - Other contact with cow, sequela	2: traumatic/acute, suspected Agriculture
2450	V8062XD	Occupant of animal-drawn vehicle injured in collision with railway train or railway vehicle, subsequent encounter	V8062XD - Occupant of animal-drawn vehicle injured in collision with railway train or railway vehicle, subsequent encounter	2: traumatic/acute, suspected Agriculture
4459	W5529XA	Other contact with cow, initial encounter	W5529XA - Other contact with cow, initial encounter	2: traumatic/acute, suspected Agriculture
4469	W5539XD	Other contact with other hoof stock, subsequent encounter	W5539XD - Other contact with other hoof stock, subsequent encounter	2: traumatic/acute, suspected Agriculture
4457	W5522XD	Struck by cow, subsequent encounter	W5522XD - Struck by cow, subsequent encounter	2: traumatic/acute, suspected Agriculture
4456	W5522XA	Struck by cow, initial encounter	W5522XA - Struck by cow, initial encounter	2: traumatic/acute, suspected Agriculture
4455	W5521XS	Bitten by cow, sequela	W5521XS - Bitten by cow, sequela	2: traumatic/acute, suspected Agriculture
4454	W5521XD	Bitten by cow, subsequent encounter	W5521XD - Bitten by cow, subsequent encounter	2: traumatic/acute, suspected Agriculture
4453	W5521XA	Bitten by cow, initial encounter	W5521XA - Bitten by cow, initial encounter	2: traumatic/acute, suspected Agriculture
4452	W5519XS	Other contact with horse, sequela	W5519XS - Other contact with horse, sequela	2: traumatic/acute, suspected Agriculture
4460	W5529XD	Other contact with cow, subsequent encounter	W5529XD - Other contact with cow, subsequent encounter	2: traumatic/acute, suspected Agriculture
4476	W5542XS	Struck by pig, sequela	W5542XS - Struck by pig, sequela	2: traumatic/acute, suspected Agriculture
2421	V8012XS	Occupant of animal-drawn vehicle injured in collision with pedestrian or animal, sequela	V8012XS - Occupant of animal-drawn vehicle injured in collision with pedestrian or animal, sequela	2: traumatic/acute, suspected Agriculture
2425	V8022XA	Occupant of animal-drawn vehicle injured in collision with pedal cycle, initial encounter	V8022XA - Occupant of animal-drawn vehicle injured in collision with pedal cycle, initial encounter	2: traumatic/acute, suspected Agriculture
2426	V8022XD	Occupant of animal-drawn vehicle injured in collision with pedal cycle, subsequent encounter	V8022XD - Occupant of animal-drawn vehicle injured in collision with pedal cycle, subsequent encounter	2: traumatic/acute, suspected Agriculture
2427	V8022XS	Occupant of animal-drawn vehicle injured in collision with pedal cycle, sequela	V8022XS - Occupant of animal-drawn vehicle injured in collision with pedal cycle, sequela	2: traumatic/acute, suspected Agriculture
2431	V8032XA	Occupant of animal-drawn vehicle injured in collision with two- or three-wheeled motor vehicle, initial encounter	V8032XA - Occupant of animal-drawn vehicle injured in collision with two- or three-wheeled motor vehicle, initial encounter	2: traumatic/acute, suspected Agriculture
4479	W5549XS	Other contact with pig, sequela	W5549XS - Other contact with pig, sequela	2: traumatic/acute, suspected Agriculture
4467	W5532XS	Struck by other hoof stock, sequela	W5532XS - Struck by other hoof stock, sequela	2: traumatic/acute, suspected Agriculture
4477	W5549XA	Other contact with pig, initial encounter	W5549XA - Other contact with pig, initial encounter	2: traumatic/acute, suspected Agriculture
4468	W5539XA	Other contact with other hoof stock, initial encounter	W5539XA - Other contact with other hoof stock, initial encounter	2: traumatic/acute, suspected Agriculture
4475	W5542XD	Struck by pig, subsequent encounter	W5542XD - Struck by pig, subsequent encounter	2: traumatic/acute, suspected Agriculture
4474	W5542XA	Struck by pig, initial encounter	W5542XA - Struck by pig, initial encounter	2: traumatic/acute, suspected Agriculture
4473	W5541XS	Bitten by pig, sequela	W5541XS - Bitten by pig, sequela	2: traumatic/acute, suspected Agriculture
4472	W5541XD	Bitten by pig, subsequent encounter	W5541XD - Bitten by pig, subsequent encounter	2: traumatic/acute, suspected Agriculture
4471	W5541XA	Bitten by pig, initial encounter	W5541XA - Bitten by pig, initial encounter	2: traumatic/acute, suspected Agriculture
4470	W5539XS	Other contact with other hoof stock, sequela	W5539XS - Other contact with other hoof stock, sequela	2: traumatic/acute, suspected Agriculture
4449	W5512XS	Struck by horse, sequela	W5512XS - Struck by horse, sequela	2: traumatic/acute, suspected Agriculture
4478	W5549XD	Other contact with pig, subsequent encounter	W5549XD - Other contact with pig, subsequent encounter	2: traumatic/acute, suspected Agriculture
4679	W6151XD	Bitten by goose, subsequent encounter	W6151XD - Bitten by goose, subsequent encounter	2: traumatic/acute, suspected Agriculture
4451	W5519XD	Other contact with horse, subsequent encounter	W5519XD - Other contact with horse, subsequent encounter	2: traumatic/acute, suspected Agriculture
4672	W6143XA	Pecked by turkey, initial encounter	W6143XA - Pecked by turkey, initial encounter	2: traumatic/acute, suspected Agriculture
4673	W6143XD	Pecked by turkey, subsequent encounter	W6143XD - Pecked by turkey, subsequent encounter	2: traumatic/acute, suspected Agriculture
4674	W6143XS	Pecked by turkey, sequela	W6143XS - Pecked by turkey, sequela	2: traumatic/acute, suspected Agriculture
4675	W6149XA	Other contact with turkey, initial encounter	W6149XA - Other contact with turkey, initial encounter	2: traumatic/acute, suspected Agriculture
4676	W6149XD	Other contact with turkey, subsequent encounter	W6149XD - Other contact with turkey, subsequent encounter	2: traumatic/acute, suspected Agriculture
4670	W6142XD	Struck by turkey, subsequent encounter	W6142XD - Struck by turkey, subsequent encounter	2: traumatic/acute, suspected Agriculture
4678	W6151XA	Bitten by goose, initial encounter	W6151XA - Bitten by goose, initial encounter	2: traumatic/acute, suspected Agriculture
4669	W6142XA	Struck by turkey, initial encounter	W6142XA - Struck by turkey, initial encounter	2: traumatic/acute, suspected Agriculture
2432	V8032XD	Occupant of animal-drawn vehicle injured in collision with two- or three-wheeled motor vehicle, subsequent encounter	V8032XD - Occupant of animal-drawn vehicle injured in collision with two- or three-wheeled motor vehicle, subsequent encounter	2: traumatic/acute, suspected Agriculture
2433	V8032XS	Occupant of animal-drawn vehicle injured in collision with two- or three-wheeled motor vehicle, sequela	V8032XS - Occupant of animal-drawn vehicle injured in collision with two- or three-wheeled motor vehicle, sequela	2: traumatic/acute, suspected Agriculture
2437	V8042XA	Occupant of animal-drawn vehicle injured in collision with car, pick-up truck, van, heavy transport vehicle or bus, initial encounter	V8042XA - Occupant of animal-drawn vehicle injured in collision with car, pick-up truck, van, heavy transport vehicle or bus, initial encounter	2: traumatic/acute, suspected Agriculture
2438	V8042XD	Occupant of animal-drawn vehicle injured in collision with car, pick-up truck, van, heavy transport vehicle or bus, subsequent encounter	V8042XD - Occupant of animal-drawn vehicle injured in collision with car, pick-up truck, van, heavy transport vehicle or bus, subsequent encounter	2: traumatic/acute, suspected Agriculture
2439	V8042XS	Occupant of animal-drawn vehicle injured in collision with car, pick-up truck, van, heavy transport vehicle or bus, sequela	V8042XS - Occupant of animal-drawn vehicle injured in collision with car, pick-up truck, van, heavy transport vehicle or bus, sequela	2: traumatic/acute, suspected Agriculture
2443	V8052XA	Occupant of animal-drawn vehicle injured in collision with other specified motor vehicle, initial encounter	V8052XA - Occupant of animal-drawn vehicle injured in collision with other specified motor vehicle, initial encounter	2: traumatic/acute, suspected Agriculture
2444	V8052XD	Occupant of animal-drawn vehicle injured in collision with other specified motor vehicle, subsequent encounter	V8052XD - Occupant of animal-drawn vehicle injured in collision with other specified motor vehicle, subsequent encounter	2: traumatic/acute, suspected Agriculture
4677	W6149XS	Other contact with turkey, sequela	W6149XS - Other contact with turkey, sequela	2: traumatic/acute, suspected Agriculture
4662	W6132XS	Struck by chicken, sequela	W6132XS - Struck by chicken, sequela	2: traumatic/acute, suspected Agriculture
2420	V8012XD	Occupant of animal-drawn vehicle injured in collision with pedestrian or animal, subsequent encounter	V8012XD - Occupant of animal-drawn vehicle injured in collision with pedestrian or animal, subsequent encounter	2: traumatic/acute, suspected Agriculture
4448	W5512XD	Struck by horse, subsequent encounter	W5512XD - Struck by horse, subsequent encounter	2: traumatic/acute, suspected Agriculture
4447	W5512XA	Struck by horse, initial encounter	W5512XA - Struck by horse, initial encounter	2: traumatic/acute, suspected Agriculture
4446	W5511XS	Bitten by horse, sequela	W5511XS - Bitten by horse, sequela	2: traumatic/acute, suspected Agriculture
4445	W5511XD	Bitten by horse, subsequent encounter	W5511XD - Bitten by horse, subsequent encounter	2: traumatic/acute, suspected Agriculture
4444	W5511XA	Bitten by horse, initial encounter	W5511XA - Bitten by horse, initial encounter	2: traumatic/acute, suspected Agriculture
4671	W6142XS	Struck by turkey, sequela	W6142XS - Struck by turkey, sequela	2: traumatic/acute, suspected Agriculture
4661	W6132XD	Struck by chicken, subsequent encounter	W6132XD - Struck by chicken, subsequent encounter	2: traumatic/acute, suspected Agriculture
4450	W5519XA	Other contact with horse, initial encounter	W5519XA - Other contact with horse, initial encounter	2: traumatic/acute, suspected Agriculture
4663	W6133XA	Pecked by chicken, initial encounter	W6133XA - Pecked by chicken, initial encounter	2: traumatic/acute, suspected Agriculture
4664	W6133XD	Pecked by chicken, subsequent encounter	W6133XD - Pecked by chicken, subsequent encounter	2: traumatic/acute, suspected Agriculture
4665	W6133XS	Pecked by chicken, sequela	W6133XS - Pecked by chicken, sequela	2: traumatic/acute, suspected Agriculture
4666	W6139XA	Other contact with chicken, initial encounter	W6139XA - Other contact with chicken, initial encounter	2: traumatic/acute, suspected Agriculture
4667	W6139XD	Other contact with chicken, subsequent encounter	W6139XD - Other contact with chicken, subsequent encounter	2: traumatic/acute, suspected Agriculture
4668	W6139XS	Other contact with chicken, sequela	W6139XS - Other contact with chicken, sequela	2: traumatic/acute, suspected Agriculture
4660	W6132XA	Struck by chicken, initial encounter	W6132XA - Struck by chicken, initial encounter	2: traumatic/acute, suspected Agriculture
3271	V9322XA	Heat exposure on board fishing boat, initial encounter	V9322XA - Heat exposure on board fishing boat, initial encounter	2: traumatic/acute, suspected Fishing
3273	V9322XS	Heat exposure on board fishing boat, sequela	V9322XS - Heat exposure on board fishing boat, sequela	2: traumatic/acute, suspected Fishing
3206	V9222XD	Drowning and submersion due to being washed overboard from fishing boat, subsequent encounter	V9222XD - Drowning and submersion due to being washed overboard from fishing boat, subsequent encounter	2: traumatic/acute, suspected Fishing
3337	V9352XA	Explosion on board fishing boat, initial encounter	V9352XA - Explosion on board fishing boat, initial encounter	2: traumatic/acute, suspected Fishing
3318	V9342XS	Struck by falling object on fishing boat, sequela	V9342XS - Struck by falling object on fishing boat, sequela	2: traumatic/acute, suspected Fishing
3317	V9342XD	Struck by falling object on fishing boat, subsequent encounter	V9342XD - Struck by falling object on fishing boat, subsequent encounter	2: traumatic/acute, suspected Fishing
3316	V9342XA	Struck by falling object on fishing boat, initial encounter	V9342XA - Struck by falling object on fishing boat, initial encounter	2: traumatic/acute, suspected Fishing
3291	V9332XS	Fall on board fishing boat, sequela	V9332XS - Fall on board fishing boat, sequela	2: traumatic/acute, suspected Fishing
3339	V9352XS	Explosion on board fishing boat, sequela	V9352XS - Explosion on board fishing boat, sequela	2: traumatic/acute, suspected Fishing
3289	V9332XA	Fall on board fishing boat, initial encounter	V9332XA - Fall on board fishing boat, initial encounter	2: traumatic/acute, suspected Fishing
3355	V9362XA	Machinery accident on board fishing boat, initial encounter	V9362XA - Machinery accident on board fishing boat, initial encounter	2: traumatic/acute, suspected Fishing
3272	V9322XD	Heat exposure on board fishing boat, subsequent encounter	V9322XD - Heat exposure on board fishing boat, subsequent encounter	2: traumatic/acute, suspected Fishing
3255	V9312XS	Other burn on board fishing boat, sequela	V9312XS - Other burn on board fishing boat, sequela	2: traumatic/acute, suspected Fishing
3253	V9312XA	Other burn on board fishing boat, initial encounter	V9312XA - Other burn on board fishing boat, initial encounter	2: traumatic/acute, suspected Fishing
3237	V9302XS	Burn due to localized fire on board fishing boat, sequela	V9302XS - Burn due to localized fire on board fishing boat, sequela	2: traumatic/acute, suspected Fishing
3236	V9302XD	Burn due to localized fire on board fishing boat, subsequent encounter	V9302XD - Burn due to localized fire on board fishing boat, subsequent encounter	2: traumatic/acute, suspected Fishing
3235	V9302XA	Burn due to localized fire on board fishing boat, initial encounter	V9302XA - Burn due to localized fire on board fishing boat, initial encounter	2: traumatic/acute, suspected Fishing
3254	V9312XD	Other burn on board fishing boat, subsequent encounter	V9312XD - Other burn on board fishing boat, subsequent encounter	2: traumatic/acute, suspected Fishing
3290	V9332XD	Fall on board fishing boat, subsequent encounter	V9332XD - Fall on board fishing boat, subsequent encounter	2: traumatic/acute, suspected Fishing
3945	W174XXS	Fall from dock, sequela	W174XXS - Fall from dock, sequela	2: traumatic/acute, suspected Fishing
6680	Y92814	Boat as the place of occurrence of the external cause	Y92814 - Boat as the place of occurrence of the external cause	2: traumatic/acute, suspected Fishing
6666	Y9262	Dock or shipyard as the place of occurrence of the external cause	Y9262 - Dock or shipyard as the place of occurrence of the external cause	2: traumatic/acute, suspected Fishing
4551	W5659XS	Other contact with other fish, sequela	W5659XS - Other contact with other fish, sequela	2: traumatic/acute, suspected Fishing
4550	W5659XD	Other contact with other fish, subsequent encounter	W5659XD - Other contact with other fish, subsequent encounter	2: traumatic/acute, suspected Fishing
4549	W5659XA	Other contact with other fish, initial encounter	W5659XA - Other contact with other fish, initial encounter	2: traumatic/acute, suspected Fishing
4548	W5652XS	Struck by other fish, sequela	W5652XS - Struck by other fish, sequela	2: traumatic/acute, suspected Fishing
3338	V9352XD	Explosion on board fishing boat, subsequent encounter	V9352XD - Explosion on board fishing boat, subsequent encounter	2: traumatic/acute, suspected Fishing
4546	W5652XA	Struck by other fish, initial encounter	W5652XA - Struck by other fish, initial encounter	2: traumatic/acute, suspected Fishing
3205	V9222XA	Drowning and submersion due to being washed overboard from fishing boat, initial encounter	V9222XA - Drowning and submersion due to being washed overboard from fishing boat, initial encounter	2: traumatic/acute, suspected Fishing
3944	W174XXD	Fall from dock, subsequent encounter	W174XXD - Fall from dock, subsequent encounter	2: traumatic/acute, suspected Fishing
3943	W174XXA	Fall from dock, initial encounter	W174XXA - Fall from dock, initial encounter	2: traumatic/acute, suspected Fishing
3375	V9382XS	Other injury due to other accident on board fishing boat, sequela	V9382XS - Other injury due to other accident on board fishing boat, sequela	2: traumatic/acute, suspected Fishing
3374	V9382XD	Other injury due to other accident on board fishing boat, subsequent encounter	V9382XD - Other injury due to other accident on board fishing boat, subsequent encounter	2: traumatic/acute, suspected Fishing
3373	V9382XA	Other injury due to other accident on board fishing boat, initial encounter	V9382XA - Other injury due to other accident on board fishing boat, initial encounter	2: traumatic/acute, suspected Fishing
3357	V9362XS	Machinery accident on board fishing boat, sequela	V9362XS - Machinery accident on board fishing boat, sequela	2: traumatic/acute, suspected Fishing
3356	V9362XD	Machinery accident on board fishing boat, subsequent encounter	V9362XD - Machinery accident on board fishing boat, subsequent encounter	2: traumatic/acute, suspected Fishing
4547	W5652XD	Struck by other fish, subsequent encounter	W5652XD - Struck by other fish, subsequent encounter	2: traumatic/acute, suspected Fishing
2922	V9022XS	Drowning and submersion due to falling or jumping from burning fishing boat, sequela	V9022XS - Drowning and submersion due to falling or jumping from burning fishing boat, sequela	2: traumatic/acute, suspected Fishing
3207	V9222XS	Drowning and submersion due to being washed overboard from fishing boat, sequela	V9222XS - Drowning and submersion due to being washed overboard from fishing boat, sequela	2: traumatic/acute, suspected Fishing
3010	V9102XA	Burn due to fishing boat on fire, initial encounter	V9102XA - Burn due to fishing boat on fire, initial encounter	2: traumatic/acute, suspected Fishing
2982	V9082XS	Drowning and submersion due to other accident to fishing boat, sequela	V9082XS - Drowning and submersion due to other accident to fishing boat, sequela	2: traumatic/acute, suspected Fishing
2981	V9082XD	Drowning and submersion due to other accident to fishing boat, subsequent encounter	V9082XD - Drowning and submersion due to other accident to fishing boat, subsequent encounter	2: traumatic/acute, suspected Fishing
2980	V9082XA	Drowning and submersion due to other accident to fishing boat, initial encounter	V9082XA - Drowning and submersion due to other accident to fishing boat, initial encounter	2: traumatic/acute, suspected Fishing
2952	V9032XS	Drowning and submersion due to falling or jumping from crushed fishing boat, sequela	V9032XS - Drowning and submersion due to falling or jumping from crushed fishing boat, sequela	2: traumatic/acute, suspected Fishing
3012	V9102XS	Burn due to fishing boat on fire, sequela	V9102XS - Burn due to fishing boat on fire, sequela	2: traumatic/acute, suspected Fishing
2950	V9032XA	Drowning and submersion due to falling or jumping from crushed fishing boat, initial encounter	V9032XA - Drowning and submersion due to falling or jumping from crushed fishing boat, initial encounter	2: traumatic/acute, suspected Fishing
3040	V9112XA	Crushed between fishing boat and other watercraft or other object due to collision, initial encounter	V9112XA - Crushed between fishing boat and other watercraft or other object due to collision, initial encounter	2: traumatic/acute, suspected Fishing
2921	V9022XD	Drowning and submersion due to falling or jumping from burning fishing boat, subsequent encounter	V9022XD - Drowning and submersion due to falling or jumping from burning fishing boat, subsequent encounter	2: traumatic/acute, suspected Fishing
2920	V9022XA	Drowning and submersion due to falling or jumping from burning fishing boat, initial encounter	V9022XA - Drowning and submersion due to falling or jumping from burning fishing boat, initial encounter	2: traumatic/acute, suspected Fishing
2895	V9012XS	Drowning and submersion due to fishing boat sinking, sequela	V9012XS - Drowning and submersion due to fishing boat sinking, sequela	2: traumatic/acute, suspected Fishing
2894	V9012XD	Drowning and submersion due to fishing boat sinking, subsequent encounter	V9012XD - Drowning and submersion due to fishing boat sinking, subsequent encounter	2: traumatic/acute, suspected Fishing
2893	V9012XA	Drowning and submersion due to fishing boat sinking, initial encounter	V9012XA - Drowning and submersion due to fishing boat sinking, initial encounter	2: traumatic/acute, suspected Fishing
2868	V9002XS	Drowning and submersion due to fishing boat overturning, sequela	V9002XS - Drowning and submersion due to fishing boat overturning, sequela	2: traumatic/acute, suspected Fishing
2867	V9002XD	Drowning and submersion due to fishing boat overturning, subsequent encounter	V9002XD - Drowning and submersion due to fishing boat overturning, subsequent encounter	2: traumatic/acute, suspected Fishing
2951	V9032XD	Drowning and submersion due to falling or jumping from crushed fishing boat, subsequent encounter	V9032XD - Drowning and submersion due to falling or jumping from crushed fishing boat, subsequent encounter	2: traumatic/acute, suspected Fishing
3121	V9182XA	Other injury due to other accident to fishing boat, initial encounter	V9182XA - Other injury due to other accident to fishing boat, initial encounter	2: traumatic/acute, suspected Fishing
3183	V9212XS	Drowning and submersion due to being thrown overboard by motion of fishing boat, sequela	V9212XS - Drowning and submersion due to being thrown overboard by motion of fishing boat, sequela	2: traumatic/acute, suspected Fishing
3182	V9212XD	Drowning and submersion due to being thrown overboard by motion of fishing boat, subsequent encounter	V9212XD - Drowning and submersion due to being thrown overboard by motion of fishing boat, subsequent encounter	2: traumatic/acute, suspected Fishing
3181	V9212XA	Drowning and submersion due to being thrown overboard by motion of fishing boat, initial encounter	V9212XA - Drowning and submersion due to being thrown overboard by motion of fishing boat, initial encounter	2: traumatic/acute, suspected Fishing
3153	V9202XS	Drowning and submersion due to fall off fishing boat, sequela	V9202XS - Drowning and submersion due to fall off fishing boat, sequela	2: traumatic/acute, suspected Fishing
3152	V9202XD	Drowning and submersion due to fall off fishing boat, subsequent encounter	V9202XD - Drowning and submersion due to fall off fishing boat, subsequent encounter	2: traumatic/acute, suspected Fishing
3151	V9202XA	Drowning and submersion due to fall off fishing boat, initial encounter	V9202XA - Drowning and submersion due to fall off fishing boat, initial encounter	2: traumatic/acute, suspected Fishing
3011	V9102XD	Burn due to fishing boat on fire, subsequent encounter	V9102XD - Burn due to fishing boat on fire, subsequent encounter	2: traumatic/acute, suspected Fishing
3122	V9182XD	Other injury due to other accident to fishing boat, subsequent encounter	V9182XD - Other injury due to other accident to fishing boat, subsequent encounter	2: traumatic/acute, suspected Fishing
2866	V9002XA	Drowning and submersion due to fishing boat overturning, initial encounter	V9002XA - Drowning and submersion due to fishing boat overturning, initial encounter	2: traumatic/acute, suspected Fishing
3093	V9132XS	Hit or struck by falling object due to accident to fishing boat, sequela	V9132XS - Hit or struck by falling object due to accident to fishing boat, sequela	2: traumatic/acute, suspected Fishing
3092	V9132XD	Hit or struck by falling object due to accident to fishing boat, subsequent encounter	V9132XD - Hit or struck by falling object due to accident to fishing boat, subsequent encounter	2: traumatic/acute, suspected Fishing
3091	V9132XA	Hit or struck by falling object due to accident to fishing boat, initial encounter	V9132XA - Hit or struck by falling object due to accident to fishing boat, initial encounter	2: traumatic/acute, suspected Fishing
3069	V9122XS	Fall due to collision between fishing boat and other watercraft or other object, sequela	V9122XS - Fall due to collision between fishing boat and other watercraft or other object, sequela	2: traumatic/acute, suspected Fishing
3068	V9122XD	Fall due to collision between fishing boat and other watercraft or other object, subsequent encounter	V9122XD - Fall due to collision between fishing boat and other watercraft or other object, subsequent encounter	2: traumatic/acute, suspected Fishing
3067	V9122XA	Fall due to collision between fishing boat and other watercraft or other object, initial encounter	V9122XA - Fall due to collision between fishing boat and other watercraft or other object, initial encounter	2: traumatic/acute, suspected Fishing
3042	V9112XS	Crushed between fishing boat and other watercraft or other object due to collision, sequela	V9112XS - Crushed between fishing boat and other watercraft or other object due to collision, sequela	2: traumatic/acute, suspected Fishing
3041	V9112XD	Crushed between fishing boat and other watercraft or other object due to collision, subsequent encounter	V9112XD - Crushed between fishing boat and other watercraft or other object due to collision, subsequent encounter	2: traumatic/acute, suspected Fishing
3123	V9182XS	Other injury due to other accident to fishing boat, sequela	V9182XS - Other injury due to other accident to fishing boat, sequela	2: traumatic/acute, suspected Fishing
6685	Y92821	Forest as the place of occurrence of the external cause	Y92821 - Forest as the place of occurrence of the external cause	2: traumatic/acute, suspected Forestry

## Sheet: Multiples
final_affcd	final_oiics_event	final_oiics_source1	final_oiics_source2	E1combo	E2combo	E3combo	E4combo
2: traumatic/acute, suspected Agriculture	2310 - Animal transportation incident, unspecified	850 - Animal- or human-powered vehicle, unspecified	0 - Blank	V80929A - Occupant of animal-drawn vehicle injured in unspecified transport accident, initial encounter	Y9271 - Barn as the place of occurrence of the external cause
1: true case, Agriculture	279 - Nonroadway incident involving motorized land vehicle, n.e.c.	869 - Off-road or industrial vehicle--powered, n.e.c	0 - Blank	V841XXA - Passenger of special agricultural vehicle injured in traffic accident, initial encounter	Y9273 - Farm field as the place of occurrence of the external cause
1: true case, Agriculture	7371 - Boarding, alighting--excluding slip, trip, fall--single episode	869 - Off-road or industrial vehicle--powered, n.e.c	0 - Blank	V844XXA - Person injured while boarding or alighting from special agricultural vehicle, initial encounter	Y9273 - Farm field as the place of occurrence of the external cause
1: true case, Agriculture	7371 - Boarding, alighting--excluding slip, trip, fall--single episode	869 - Off-road or industrial vehicle--powered, n.e.c	0 - Blank	V844XXA - Person injured while boarding or alighting from special agricultural vehicle, initial encounter	Y9279 - Other farm location as the place of occurrence of the external cause
1: true case, Agriculture	270 - Nonroadway incident involving motorized land vehicle, unspecified	869 - Off-road or industrial vehicle--powered, n.e.c	0 - Blank	V845XXA - Driver of special agricultural vehicle injured in nontraffic accident, initial encounter	Y9273 - Farm field as the place of occurrence of the external cause
1: true case, Agriculture	270 - Nonroadway incident involving motorized land vehicle, unspecified	869 - Off-road or industrial vehicle--powered, n.e.c	0 - Blank	V845XXA - Driver of special agricultural vehicle injured in nontraffic accident, initial encounter	Y9274 - Orchard as the place of occurrence of the external cause
1: true case, Agriculture	270 - Nonroadway incident involving motorized land vehicle, unspecified	869 - Off-road or industrial vehicle--powered, n.e.c	0 - Blank	V845XXA - Driver of special agricultural vehicle injured in nontraffic accident, initial encounter	Y9279 - Other farm location as the place of occurrence of the external cause
1: true case, Agriculture	270 - Nonroadway incident involving motorized land vehicle, unspecified	869 - Off-road or industrial vehicle--powered, n.e.c	0 - Blank	V846XXA - Passenger of special agricultural vehicle injured in nontraffic accident, initial encounter	Y9279 - Other farm location as the place of occurrence of the external cause
1: true case, Agriculture	270 - Nonroadway incident involving motorized land vehicle, unspecified	869 - Off-road or industrial vehicle--powered, n.e.c	0 - Blank	V846XXD - Passenger of special agricultural vehicle injured in nontraffic accident, subsequent encounter	Y9279 - Other farm location as the place of occurrence of the external cause
1: true case, Agriculture	270 - Nonroadway incident involving motorized land vehicle, unspecified	869 - Off-road or industrial vehicle--powered, n.e.c	0 - Blank	V847XXA - Person on outside of special agricultural vehicle injured in nontraffic accident, initial encounter	Y9273 - Farm field as the place of occurrence of the external cause
1: true case, Agriculture	270 - Nonroadway incident involving motorized land vehicle, unspecified	869 - Off-road or industrial vehicle--powered, n.e.c	0 - Blank	V847XXA - Person on outside of special agricultural vehicle injured in nontraffic accident, initial encounter	Y9279 - Other farm location as the place of occurrence of the external cause
1: true case, Agriculture	270 - Nonroadway incident involving motorized land vehicle, unspecified	869 - Off-road or industrial vehicle--powered, n.e.c	0 - Blank	V849XXA - Unspecified occupant of special agricultural vehicle injured in nontraffic accident, initial encounter	Y9279 - Other farm location as the place of occurrence of the external cause
2: traumatic/acute, suspected Fishing	2521 - Collision between water vehicles	832 - Commercial fishing vessel	0 - Blank	V9122XA - Fall due to collision between fishing boat and other watercraft or other object, initial encounter	Y92814 - Boat as the place of occurrence of the external cause
2: traumatic/acute, suspected Fishing	259 - Water vehicle incident, n.e.c.	832 - Commercial fishing vessel	0 - Blank	V9132XA - Hit or struck by falling object due to accident to fishing boat, initial encounter	Y92814 - Boat as the place of occurrence of the external cause
2: traumatic/acute, suspected Fishing	258 - Fall on water vehicle	832 - Commercial fishing vessel	0 - Blank	V9332XA - Fall on board fishing boat, initial encounter	Y92814 - Boat as the place of occurrence of the external cause
2: traumatic/acute, suspected Fishing	250 - Water vehicle incident, unspecified	832 - Commercial fishing vessel	0 - Blank	V9382XA - Other injury due to other accident on board fishing boat, initial encounter	Y92814 - Boat as the place of occurrence of the external cause
2: traumatic/acute, suspected Fishing	430 - Fall to lower level, unspecified	6691 - Piers, wharfs	0 - Blank	W174XXA - Fall from dock, initial encounter	Y9262 - Dock or shipyard as the place of occurrence of the external cause
2: traumatic/acute, suspected Fishing	430 - Fall to lower level, unspecified	6691 - Piers, wharfs	830 - Water vehicle, unspecified	W174XXA - Fall from dock, initial encounter	Y92814 - Boat as the place of occurrence of the external cause
1: true case, Agriculture	621 - Struck by powered vehicle--nontransport	3112 - Combines	3199 - Agricultural and garden machinery, n.e.c.	W300XXA - Contact with combine harvester, initial encounter	W3089XA - Contact with other specified agricultural machinery, initial encounter	Y9273 - Farm field as the place of occurrence of the external cause
1: true case, Agriculture	621 - Struck by powered vehicle--nontransport	3112 - Combines	0 - Blank	W300XXA - Contact with combine harvester, initial encounter	Y9273 - Farm field as the place of occurrence of the external cause
1: true case, Agriculture	621 - Struck by powered vehicle--nontransport	3112 - Combines	0 - Blank	W300XXA - Contact with combine harvester, initial encounter	Y9279 - Other farm location as the place of occurrence of the external cause
1: true case, Agriculture	644 - Entangled in other object or equipment	8634 - Power take-off (PTO)	0 - Blank	W301XXA - Contact with power take-off devices (PTO), initial encounter	Y9279 - Other farm location as the place of occurrence of the external cause
1: true case, Agriculture	69 - Contact with objects and equipment, n.e.c.	345 - Derricks and related equipment	0 - Blank	W302XXA - Contact with hay derrick, initial encounter	Y9273 - Farm field as the place of occurrence of the external cause
1: true case, Agriculture	69 - Contact with objects and equipment, n.e.c.	345 - Derricks and related equipment	0 - Blank	W302XXA - Contact with hay derrick, initial encounter	Y9279 - Other farm location as the place of occurrence of the external cause
1: true case, Agriculture	69 - Contact with objects and equipment, n.e.c.	3469 - Elevators, hoists, aerial lifts, personnel platforms--except truck-mounted, n.e.c.	0 - Blank	W303XXA - Contact with grain storage elevator, initial encounter	Y9271 - Barn as the place of occurrence of the external cause
1: true case, Agriculture	69 - Contact with objects and equipment, n.e.c.	3469 - Elevators, hoists, aerial lifts, personnel platforms--except truck-mounted, n.e.c.	0 - Blank	W303XXA - Contact with grain storage elevator, initial encounter	Y9279 - Other farm location as the place of occurrence of the external cause
1: true case, Agriculture	69 - Contact with objects and equipment, n.e.c.	8629 - Industrial vehicle, material hauling and transport--powered, n.e.c	0 - Blank	W3081XA - Contact with agricultural transport vehicle in stationary use, initial encounter	Y9273 - Farm field as the place of occurrence of the external cause
1: true case, Agriculture	69 - Contact with objects and equipment, n.e.c.	8629 - Industrial vehicle, material hauling and transport--powered, n.e.c	0 - Blank	W3081XA - Contact with agricultural transport vehicle in stationary use, initial encounter	Y9279 - Other farm location as the place of occurrence of the external cause
1: true case, Agriculture	69 - Contact with objects and equipment, n.e.c.	3199 - Agricultural and garden machinery, n.e.c.	0 - Blank	W3089XA - Contact with other specified agricultural machinery, initial encounter	Y9271 - Barn as the place of occurrence of the external cause	Y93K9 - Activity, other involving animal care
1: true case, Agriculture	69 - Contact with objects and equipment, n.e.c.	3199 - Agricultural and garden machinery, n.e.c.	0 - Blank	W3089XA - Contact with other specified agricultural machinery, initial encounter	Y9271 - Barn as the place of occurrence of the external cause
1: true case, Agriculture	69 - Contact with objects and equipment, n.e.c.	3199 - Agricultural and garden machinery, n.e.c.	0 - Blank	W3089XA - Contact with other specified agricultural machinery, initial encounter	Y9273 - Farm field as the place of occurrence of the external cause
1: true case, Agriculture	69 - Contact with objects and equipment, n.e.c.	3199 - Agricultural and garden machinery, n.e.c.	0 - Blank	W3089XA - Contact with other specified agricultural machinery, initial encounter	Y9274 - Orchard as the place of occurrence of the external cause
1: true case, Agriculture	69 - Contact with objects and equipment, n.e.c.	3199 - Agricultural and garden machinery, n.e.c.	0 - Blank	W3089XA - Contact with other specified agricultural machinery, initial encounter	Y9279 - Other farm location as the place of occurrence of the external cause
1: true case, Agriculture	69 - Contact with objects and equipment, n.e.c.	3199 - Agricultural and garden machinery, n.e.c.	0 - Blank	W3089XS - Contact with other specified agricultural machinery, sequela	Y9273 - Farm field as the place of occurrence of the external cause
1: true case, Agriculture	60 - Contact with objects and equipment, unspecified	310 - Agricultural and garden machinery, unspecified	0 - Blank	W309XXA - Contact with unspecified agricultural machinery, initial encounter	Y9271 - Barn as the place of occurrence of the external cause
1: true case, Agriculture	60 - Contact with objects and equipment, unspecified	310 - Agricultural and garden machinery, unspecified	0 - Blank	W309XXA - Contact with unspecified agricultural machinery, initial encounter	Y9273 - Farm field as the place of occurrence of the external cause
1: true case, Agriculture	60 - Contact with objects and equipment, unspecified	310 - Agricultural and garden machinery, unspecified	0 - Blank	W309XXA - Contact with unspecified agricultural machinery, initial encounter	Y9279 - Other farm location as the place of occurrence of the external cause
2: traumatic/acute, suspected Agriculture	1381 - Bitten and struck by animal	5154 - Horses and other equines	0 - Blank	W5511XA - Bitten by horse, initial encounter	W5512XA - Struck by horse, initial encounter	Y9271 - Barn as the place of occurrence of the external cause
2: traumatic/acute, suspected Agriculture	1313 - Other animal bites, nonvenomous	5154 - Horses and other equines	0 - Blank	W5511XA - Bitten by horse, initial encounter	Y9271 - Barn as the place of occurrence of the external cause
2: traumatic/acute, suspected Agriculture	1313 - Other animal bites, nonvenomous	5154 - Horses and other equines	0 - Blank	W5511XA - Bitten by horse, initial encounter	Y9273 - Farm field as the place of occurrence of the external cause
2: traumatic/acute, suspected Agriculture	1313 - Other animal bites, nonvenomous	5154 - Horses and other equines	0 - Blank	W5511XA - Bitten by horse, initial encounter	Y9279 - Other farm location as the place of occurrence of the external cause
2: traumatic/acute, suspected Agriculture	1313 - Other animal bites, nonvenomous	5154 - Horses and other equines	0 - Blank	W5511XA - Bitten by horse, initial encounter	Y93K9 - Activity, other involving animal care
2: traumatic/acute, suspected Agriculture	1329 - Struck by animal, n.e.c.	5154 - Horses and other equines	0 - Blank	W5512XA - Struck by horse, initial encounter	Y9271 - Barn as the place of occurrence of the external cause	Y93K3 - Activity, grooming and shearing an animal
2: traumatic/acute, suspected Agriculture	1329 - Struck by animal, n.e.c.	5154 - Horses and other equines	0 - Blank	W5512XA - Struck by horse, initial encounter	Y9271 - Barn as the place of occurrence of the external cause	Y93K9 - Activity, other involving animal care
2: traumatic/acute, suspected Agriculture	1329 - Struck by animal, n.e.c.	5154 - Horses and other equines	0 - Blank	W5512XA - Struck by horse, initial encounter	Y9271 - Barn as the place of occurrence of the external cause
2: traumatic/acute, suspected Agriculture	1329 - Struck by animal, n.e.c.	5154 - Horses and other equines	0 - Blank	W5512XA - Struck by horse, initial encounter	Y9272 - Chicken coop as the place of occurrence of the external cause
2: traumatic/acute, suspected Agriculture	1329 - Struck by animal, n.e.c.	5154 - Horses and other equines	0 - Blank	W5512XA - Struck by horse, initial encounter	Y9273 - Farm field as the place of occurrence of the external cause	Y93K9 - Activity, other involving animal care
2: traumatic/acute, suspected Agriculture	1329 - Struck by animal, n.e.c.	5154 - Horses and other equines	0 - Blank	W5512XA - Struck by horse, initial encounter	Y9273 - Farm field as the place of occurrence of the external cause
2: traumatic/acute, suspected Agriculture	1329 - Struck by animal, n.e.c.	5154 - Horses and other equines	0 - Blank	W5512XA - Struck by horse, initial encounter	Y9279 - Other farm location as the place of occurrence of the external cause	Y93K9 - Activity, other involving animal care
2: traumatic/acute, suspected Agriculture	1329 - Struck by animal, n.e.c.	5154 - Horses and other equines	0 - Blank	W5512XA - Struck by horse, initial encounter	Y9279 - Other farm location as the place of occurrence of the external cause
2: traumatic/acute, suspected Agriculture	1329 - Struck by animal, n.e.c.	5154 - Horses and other equines	0 - Blank	W5512XA - Struck by horse, initial encounter	Y92821 - Forest as the place of occurrence of the external cause
2: traumatic/acute, suspected Agriculture	1329 - Struck by animal, n.e.c.	5154 - Horses and other equines	0 - Blank	W5512XA - Struck by horse, initial encounter	Y93K3 - Activity, grooming and shearing an animal
2: traumatic/acute, suspected Agriculture	1329 - Struck by animal, n.e.c.	5154 - Horses and other equines	0 - Blank	W5512XA - Struck by horse, initial encounter	Y93K9 - Activity, other involving animal care
2: traumatic/acute, suspected Agriculture	1329 - Struck by animal, n.e.c.	5154 - Horses and other equines	0 - Blank	W5512XD - Struck by horse, subsequent encounter	Y9279 - Other farm location as the place of occurrence of the external cause
2: traumatic/acute, suspected Agriculture	1389 - Multiple types of animal and insect incidents, n.e.c.	5154 - Horses and other equines	0 - Blank	W5519XA - Other contact with horse, initial encounter	W5511XA - Bitten by horse, initial encounter
2: traumatic/acute, suspected Agriculture	130 - Animal and insect related incidents, unspecified	5154 - Horses and other equines	0 - Blank	W5519XA - Other contact with horse, initial encounter	Y9271 - Barn as the place of occurrence of the external cause	Y93K9 - Activity, other involving animal care
2: traumatic/acute, suspected Agriculture	130 - Animal and insect related incidents, unspecified	5154 - Horses and other equines	0 - Blank	W5519XA - Other contact with horse, initial encounter	Y9271 - Barn as the place of occurrence of the external cause
2: traumatic/acute, suspected Agriculture	130 - Animal and insect related incidents, unspecified	5154 - Horses and other equines	0 - Blank	W5519XA - Other contact with horse, initial encounter	Y9273 - Farm field as the place of occurrence of the external cause
2: traumatic/acute, suspected Agriculture	130 - Animal and insect related incidents, unspecified	5154 - Horses and other equines	0 - Blank	W5519XA - Other contact with horse, initial encounter	Y9279 - Other farm location as the place of occurrence of the external cause	Y93K9 - Activity, other involving animal care
2: traumatic/acute, suspected Agriculture	130 - Animal and insect related incidents, unspecified	5154 - Horses and other equines	0 - Blank	W5519XA - Other contact with horse, initial encounter	Y9279 - Other farm location as the place of occurrence of the external cause
2: traumatic/acute, suspected Agriculture	130 - Animal and insect related incidents, unspecified	5154 - Horses and other equines	0 - Blank	W5519XA - Other contact with horse, initial encounter	Y93K9 - Activity, other involving animal care
2: traumatic/acute, suspected Agriculture	1320 - Struck by animal, unspecified	5154 - Horses and other equines	0 - Blank	W5519XS - Other contact with horse, sequela	W5512XA - Struck by horse, initial encounter	Y93K9 - Activity, other involving animal care
1: true case, Agriculture	1313 - Other animal bites, nonvenomous	5153 - Cattle and other bovines	0 - Blank	W5521XA - Bitten by cow, initial encounter	Y9279 - Other farm location as the place of occurrence of the external cause	Y93K9 - Activity, other involving animal care
1: true case, Agriculture	1320 - Struck by animal, unspecified	5153 - Cattle and other bovines	0 - Blank	W5522XA - Struck by cow, initial encounter	Y9271 - Barn as the place of occurrence of the external cause	Y93K2 - Activity, milking an animal
1: true case, Agriculture	1320 - Struck by animal, unspecified	5153 - Cattle and other bovines	0 - Blank	W5522XA - Struck by cow, initial encounter	Y9271 - Barn as the place of occurrence of the external cause	Y93K9 - Activity, other involving animal care
1: true case, Agriculture	1320 - Struck by animal, unspecified	5153 - Cattle and other bovines	0 - Blank	W5522XA - Struck by cow, initial encounter	Y9271 - Barn as the place of occurrence of the external cause
1: true case, Agriculture	1320 - Struck by animal, unspecified	5153 - Cattle and other bovines	0 - Blank	W5522XA - Struck by cow, initial encounter	Y9273 - Farm field as the place of occurrence of the external cause	Y9279 - Other farm location as the place of occurrence of the external cause
1: true case, Agriculture	1320 - Struck by animal, unspecified	5153 - Cattle and other bovines	0 - Blank	W5522XA - Struck by cow, initial encounter	Y9273 - Farm field as the place of occurrence of the external cause	Y93K9 - Activity, other involving animal care
1: true case, Agriculture	1320 - Struck by animal, unspecified	5153 - Cattle and other bovines	0 - Blank	W5522XA - Struck by cow, initial encounter	Y9273 - Farm field as the place of occurrence of the external cause
1: true case, Agriculture	1320 - Struck by animal, unspecified	5153 - Cattle and other bovines	0 - Blank	W5522XA - Struck by cow, initial encounter	Y9279 - Other farm location as the place of occurrence of the external cause	Y93K2 - Activity, milking an animal
1: true case, Agriculture	1320 - Struck by animal, unspecified	5153 - Cattle and other bovines	0 - Blank	W5522XA - Struck by cow, initial encounter	Y9279 - Other farm location as the place of occurrence of the external cause	Y93K9 - Activity, other involving animal care
1: true case, Agriculture	1320 - Struck by animal, unspecified	5153 - Cattle and other bovines	0 - Blank	W5522XA - Struck by cow, initial encounter	Y9279 - Other farm location as the place of occurrence of the external cause
1: true case, Agriculture	1320 - Struck by animal, unspecified	5153 - Cattle and other bovines	0 - Blank	W5522XA - Struck by cow, initial encounter	Y93K2 - Activity, milking an animal
1: true case, Agriculture	1320 - Struck by animal, unspecified	5153 - Cattle and other bovines	0 - Blank	W5522XA - Struck by cow, initial encounter	Y93K9 - Activity, other involving animal care
1: true case, Agriculture	1320 - Struck by animal, unspecified	5153 - Cattle and other bovines	0 - Blank	W5522XD - Struck by cow, subsequent encounter	Y9279 - Other farm location as the place of occurrence of the external cause	Y93K9 - Activity, other involving animal care
1: true case, Agriculture	1320 - Struck by animal, unspecified	5153 - Cattle and other bovines	0 - Blank	W5522XD - Struck by cow, subsequent encounter	Y9279 - Other farm location as the place of occurrence of the external cause
1: true case, Agriculture	130 - Animal and insect related incidents, unspecified	5153 - Cattle and other bovines	310 - Agricultural and garden machinery, unspecified	W5529XA - Other contact with cow, initial encounter	W309XXA - Contact with unspecified agricultural machinery, initial encounter	Y9273 - Farm field as the place of occurrence of the external cause
1: true case, Agriculture	130 - Animal and insect related incidents, unspecified	5153 - Cattle and other bovines	0 - Blank	W5529XA - Other contact with cow, initial encounter	Y9271 - Barn as the place of occurrence of the external cause	Y93K2 - Activity, milking an animal
1: true case, Agriculture	130 - Animal and insect related incidents, unspecified	5153 - Cattle and other bovines	0 - Blank	W5529XA - Other contact with cow, initial encounter	Y9271 - Barn as the place of occurrence of the external cause	Y93K9 - Activity, other involving animal care
1: true case, Agriculture	130 - Animal and insect related incidents, unspecified	5153 - Cattle and other bovines	0 - Blank	W5529XA - Other contact with cow, initial encounter	Y9271 - Barn as the place of occurrence of the external cause
1: true case, Agriculture	130 - Animal and insect related incidents, unspecified	5153 - Cattle and other bovines	0 - Blank	W5529XA - Other contact with cow, initial encounter	Y9273 - Farm field as the place of occurrence of the external cause	Y93K9 - Activity, other involving animal care
1: true case, Agriculture	130 - Animal and insect related incidents, unspecified	5153 - Cattle and other bovines	0 - Blank	W5529XA - Other contact with cow, initial encounter	Y9273 - Farm field as the place of occurrence of the external cause
1: true case, Agriculture	130 - Animal and insect related incidents, unspecified	5153 - Cattle and other bovines	0 - Blank	W5529XA - Other contact with cow, initial encounter	Y9279 - Other farm location as the place of occurrence of the external cause	Y93K2 - Activity, milking an animal
1: true case, Agriculture	130 - Animal and insect related incidents, unspecified	5153 - Cattle and other bovines	0 - Blank	W5529XA - Other contact with cow, initial encounter	Y9279 - Other farm location as the place of occurrence of the external cause	Y93K9 - Activity, other involving animal care
1: true case, Agriculture	130 - Animal and insect related incidents, unspecified	5153 - Cattle and other bovines	0 - Blank	W5529XA - Other contact with cow, initial encounter	Y9279 - Other farm location as the place of occurrence of the external cause
1: true case, Agriculture	130 - Animal and insect related incidents, unspecified	5153 - Cattle and other bovines	0 - Blank	W5529XA - Other contact with cow, initial encounter	Y93K2 - Activity, milking an animal
1: true case, Agriculture	130 - Animal and insect related incidents, unspecified	5153 - Cattle and other bovines	0 - Blank	W5529XA - Other contact with cow, initial encounter	Y93K9 - Activity, other involving animal care
1: true case, Agriculture	130 - Animal and insect related incidents, unspecified	5153 - Cattle and other bovines	0 - Blank	W5529XD - Other contact with cow, subsequent encounter	Y9279 - Other farm location as the place of occurrence of the external cause
1: true case, Agriculture	1313 - Other animal bites, nonvenomous	5150 - Mammals, unspecified	0 - Blank	W5531XA - Bitten by other hoof stock, initial encounter	Y9279 - Other farm location as the place of occurrence of the external cause
1: true case, Agriculture	1313 - Other animal bites, nonvenomous	5150 - Mammals, unspecified	0 - Blank	W5531XA - Bitten by other hoof stock, initial encounter	Y93K9 - Activity, other involving animal care
1: true case, Agriculture	1320 - Struck by animal, unspecified	5150 - Mammals, unspecified	0 - Blank	W5532XA - Struck by other hoof stock, initial encounter	Y9271 - Barn as the place of occurrence of the external cause
1: true case, Agriculture	1320 - Struck by animal, unspecified	5150 - Mammals, unspecified	0 - Blank	W5532XA - Struck by other hoof stock, initial encounter	Y9279 - Other farm location as the place of occurrence of the external cause	Y93K2 - Activity, milking an animal
1: true case, Agriculture	1320 - Struck by animal, unspecified	5150 - Mammals, unspecified	0 - Blank	W5532XA - Struck by other hoof stock, initial encounter	Y9279 - Other farm location as the place of occurrence of the external cause	Y93K9 - Activity, other involving animal care
1: true case, Agriculture	1320 - Struck by animal, unspecified	5150 - Mammals, unspecified	0 - Blank	W5532XA - Struck by other hoof stock, initial encounter	Y9279 - Other farm location as the place of occurrence of the external cause
1: true case, Agriculture	1320 - Struck by animal, unspecified	5150 - Mammals, unspecified	0 - Blank	W5532XA - Struck by other hoof stock, initial encounter	Y93K9 - Activity, other involving animal care
1: true case, Agriculture	1313 - Other animal bites, nonvenomous	5157 - Swine and other porcines	0 - Blank	W5541XA - Bitten by pig, initial encounter	Y9279 - Other farm location as the place of occurrence of the external cause	Y93K9 - Activity, other involving animal care
1: true case, Agriculture	1313 - Other animal bites, nonvenomous	5157 - Swine and other porcines	0 - Blank	W5541XA - Bitten by pig, initial encounter	Y9279 - Other farm location as the place of occurrence of the external cause
1: true case, Agriculture	1313 - Other animal bites, nonvenomous	5157 - Swine and other porcines	0 - Blank	W5541XA - Bitten by pig, initial encounter	Y93K9 - Activity, other involving animal care
1: true case, Agriculture	1320 - Struck by animal, unspecified	5157 - Swine and other porcines	0 - Blank	W5542XA - Struck by pig, initial encounter	Y9271 - Barn as the place of occurrence of the external cause
1: true case, Agriculture	1320 - Struck by animal, unspecified	5157 - Swine and other porcines	0 - Blank	W5542XA - Struck by pig, initial encounter	Y9279 - Other farm location as the place of occurrence of the external cause	Y93K9 - Activity, other involving animal care
1: true case, Agriculture	1320 - Struck by animal, unspecified	5157 - Swine and other porcines	0 - Blank	W5542XA - Struck by pig, initial encounter	Y9279 - Other farm location as the place of occurrence of the external cause
1: true case, Agriculture	1320 - Struck by animal, unspecified	5157 - Swine and other porcines	0 - Blank	W5542XA - Struck by pig, initial encounter	Y93K9 - Activity, other involving animal care
1: true case, Agriculture	130 - Animal and insect related incidents, unspecified	5157 - Swine and other porcines	0 - Blank	W5549XA - Other contact with pig, initial encounter	Y9279 - Other farm location as the place of occurrence of the external cause
1: true case, Agriculture	130 - Animal and insect related incidents, unspecified	5157 - Swine and other porcines	0 - Blank	W5549XA - Other contact with pig, initial encounter	Y93K9 - Activity, other involving animal care
2: traumatic/acute, suspected Fishing	130 - Animal and insect related incidents, unspecified	512 - Fish, shellfish	0 - Blank	W5659XA - Other contact with other fish, initial encounter	Y92814 - Boat as the place of occurrence of the external cause
2: traumatic/acute, suspected Agriculture	1320 - Struck by animal, unspecified	5112 - Chickens	0 - Blank	W6132XA - Struck by chicken, initial encounter	Y9272 - Chicken coop as the place of occurrence of the external cause	Y93K9 - Activity, other involving animal care
2: traumatic/acute, suspected Agriculture	130 - Animal and insect related incidents, unspecified	5112 - Chickens	0 - Blank	W6139XA - Other contact with chicken, initial encounter	Y9272 - Chicken coop as the place of occurrence of the external cause
2: traumatic/acute, suspected Agriculture	130 - Animal and insect related incidents, unspecified	5112 - Chickens	0 - Blank	W6139XA - Other contact with chicken, initial encounter	Y9279 - Other farm location as the place of occurrence of the external cause
2: traumatic/acute, suspected Agriculture	1320 - Struck by animal, unspecified	5115 - Turkeys	0 - Blank	W6142XA - Struck by turkey, initial encounter	Y9279 - Other farm location as the place of occurrence of the external cause
2: traumatic/acute, suspected Fishing	9999 - Nonclassifiable	6691 - Piers, wharfs	830 - Water vehicle, unspecified	Y9262 - Dock or shipyard as the place of occurrence of the external cause	Y92814 - Boat as the place of occurrence of the external cause
2: traumatic/acute, suspected Agriculture	139 - Animal and insect related incidents, n.e.c.	5150 - Mammals, unspecified	0 - Blank	Y9271 - Barn as the place of occurrence of the external cause	Y93K2 - Activity, milking an animal	Y93K9 - Activity, other involving animal care
2: traumatic/acute, suspected Agriculture	139 - Animal and insect related incidents, n.e.c.	5150 - Mammals, unspecified	0 - Blank	Y9271 - Barn as the place of occurrence of the external cause	Y93K2 - Activity, milking an animal
2: traumatic/acute, suspected Agriculture	139 - Animal and insect related incidents, n.e.c.	5150 - Mammals, unspecified	0 - Blank	Y9271 - Barn as the place of occurrence of the external cause	Y93K3 - Activity, grooming and shearing an animal	Y93K9 - Activity, other involving animal care
2: traumatic/acute, suspected Agriculture	139 - Animal and insect related incidents, n.e.c.	5150 - Mammals, unspecified	0 - Blank	Y9271 - Barn as the place of occurrence of the external cause	Y93K3 - Activity, grooming and shearing an animal
2: traumatic/acute, suspected Agriculture	130 - Animal and insect related incidents, unspecified	510 - Animals, unspecified	0 - Blank	Y9271 - Barn as the place of occurrence of the external cause	Y93K9 - Activity, other involving animal care
2: traumatic/acute, suspected Agriculture	130 - Animal and insect related incidents, unspecified	510 - Animals, unspecified	0 - Blank	Y9272 - Chicken coop as the place of occurrence of the external cause	Y93K9 - Activity, other involving animal care
2: traumatic/acute, suspected Agriculture	139 - Animal and insect related incidents, n.e.c.	510 - Animals, unspecified	0 - Blank	Y9273 - Farm field as the place of occurrence of the external cause	Y93K3 - Activity, grooming and shearing an animal
2: traumatic/acute, suspected Agriculture	130 - Animal and insect related incidents, unspecified	510 - Animals, unspecified	0 - Blank	Y9273 - Farm field as the place of occurrence of the external cause	Y93K9 - Activity, other involving animal care
2: traumatic/acute, suspected Agriculture	139 - Animal and insect related incidents, n.e.c.	515 - Mammals, except humans	0 - Blank	Y9279 - Other farm location as the place of occurrence of the external cause	Y93K2 - Activity, milking an animal
2: traumatic/acute, suspected Agriculture	139 - Animal and insect related incidents, n.e.c.	510 - Animals, unspecified	0 - Blank	Y9279 - Other farm location as the place of occurrence of the external cause	Y93K3 - Activity, grooming and shearing an animal
2: traumatic/acute, suspected Agriculture	139 - Animal and insect related incidents, n.e.c.	510 - Animals, unspecified	0 - Blank	Y9279 - Other farm location as the place of occurrence of the external cause	Y93K9 - Activity, other involving animal care
2: traumatic/acute, suspected Agriculture	139 - Animal and insect related incidents, n.e.c.	5150 - Mammals, unspecified	0 - Blank	Y93K2 - Activity, milking an animal	Y93K9 - Activity, other involving animal care
2: traumatic/acute, suspected Agriculture	1320 - Struck by animal, unspecified	5154 - Horses and other equines	0 - Blank	W5512XA - Struck by horse, initial encounter	W5519XS - Other contact with horse, sequela	Y9279 - Other farm location as the place of occurrence of the external cause	Y93K9 - Activity, other involving animal care
1: true case, Agriculture	279 - Nonroadway incident involving motorized land vehicle, n.e.c.	860 - Off-road or industrial vehicle--powered, unspecified	0 - Blank	V847XXA - Person on outside of special agricultural vehicle injured in nontraffic accident, initial encounter	W3081XA - Contact with agricultural transport vehicle in stationary use, initial encounter	Y9279 - Other farm location as the place of occurrence of the external cause
2: traumatic/acute, suspected Fishing	250 - Water vehicle incident, unspecified	832 - Commercial fishing vessel	0 - Blank	V9182XA - Other injury due to other accident to fishing boat, initial encounter	Y92814 - Boat as the place of occurrence of the external cause
2: traumatic/acute, suspected Agriculture	1313 - Other animal bites, nonvenomous	5154 - Horses and other equines	0 - Blank	W5511XA - Bitten by horse, initial encounter	Y9279 - Other farm location as the place of occurrence of the external cause	Y93K9 - Activity, other involving animal care
2: traumatic/acute, suspected Agriculture	1313 - Other animal bites, nonvenomous	5154 - Horses and other equines	0 - Blank	W5511XA - Bitten by horse, initial encounter	Y93K3 - Activity, grooming and shearing an animal
2: traumatic/acute, suspected Agriculture	1329 - Struck by animal, n.e.c.	5112 - Chickens	0 - Blank	W6132XA - Struck by chicken, initial encounter	Y93K9 - Activity, other involving animal care
2: traumatic/acute, suspected Agriculture	1313 - Other animal bites, nonvenomous	5112 - Chickens	0 - Blank	W6133XA - Pecked by chicken, initial encounter	Y9279 - Other farm location as the place of occurrence of the external cause	Y93K9 - Activity, other involving animal care
2: traumatic/acute, suspected Agriculture	1313 - Other animal bites, nonvenomous	5114 - Geese	0 - Blank	W6151XA - Bitten by goose, initial encounter	Y93K9 - Activity, other involving animal care
2: traumatic/acute, suspected Agriculture	130 - Animal and insect related incidents, unspecified	510 - Animals, unspecified	0 - Blank	Y92821 - Forest as the place of occurrence of the external cause	Y93K9 - Activity, other involving animal care
2: traumatic/acute, suspected Agriculture	1320 - Struck by animal, unspecified	5154 - Horses and other equines	0 - Blank	W5512XA - Struck by horse, initial encounter	W5519XA - Other contact with horse, initial encounter
2: traumatic/acute, suspected Agriculture	130 - Animal and insect related incidents, unspecified	5154 - Horses and other equines	5150 - Mammals, unspecified	W5519XA - Other contact with horse, initial encounter	W5539XA - Other contact with other hoof stock, initial encounter	Y9279 - Other farm location as the place of occurrence of the external cause
1: true case, Agriculture	270 - Nonroadway incident involving motorized land vehicle, unspecified	860 - Off-road or industrial vehicle--powered, unspecified	0 - Blank	V846XXA - Passenger of special agricultural vehicle injured in nontraffic accident, initial encounter	Y9271 - Barn as the place of occurrence of the external cause
1: true case, Agriculture	60 - Contact with objects and equipment, unspecified	310 - Agricultural and garden machinery, unspecified	0 - Blank	W3089XA - Contact with other specified agricultural machinery, initial encounter	Y9271 - Barn as the place of occurrence of the external cause	Y93K2 - Activity, milking an animal
2: traumatic/acute, suspected Agriculture	130 - Animal and insect related incidents, unspecified	5154 - Horses and other equines	0 - Blank	W5519XA - Other contact with horse, initial encounter	Y93K3 - Activity, grooming and shearing an animal
1: true case, Agriculture	1329 - Struck by animal, n.e.c.	5159 - Mammals, n.e.c.	0 - Blank	W5532XA - Struck by other hoof stock, initial encounter	Y9271 - Barn as the place of occurrence of the external cause	Y93K9 - Activity, other involving animal care
1: true case, Agriculture	1320 - Struck by animal, unspecified	5153 - Cattle and other bovines	0 - Blank	W5522XD - Struck by cow, subsequent encounter	Y9271 - Barn as the place of occurrence of the external cause
